# Supplementary material for: Activation of Anti-SARS-CoV-2 Human CTLs by Extracellular Vesicles Engineered with the N Viral Protein
Source: Vaccines (Basel). 2022 Jun 30;10(7):1060. doi: 10.3390/vaccines10071060 (PMC9318727; doi:10.3390/vaccines10071060)
Supplement: Supplementary file 1 [file vaccines-10-01060-s001.zip]

Archive with 1 entries (1 files):
- vaccines-1762816-supplementary.pdf
